# Supplementary material for: Myxomavirus Serp-1 Protein Ameliorates Inflammation in a Mouse Model of Duchenne Muscular Dystrophy
Source: Biomedicines. 2022 May 17;10(5):1154. doi: 10.3390/biomedicines10051154 (PMC9138346; doi:10.3390/biomedicines10051154)
Supplement: Supplementary file 1 [file biomedicines-10-01154-s001.zip]

Archive with 1 entries (1 files):
- biomedicines-1670682-supplementary.pdf
